# Supplementary material for: Inflammatory Surrogate Parameters for Predicting Ifosfamide-Induced Neurotoxicity in Sarcoma Patients
Source: J Clin Med. 2022 Sep 30;11(19):5798. doi: 10.3390/jcm11195798 (PMC9572151; doi:10.3390/jcm11195798)
Supplement: Supplementary file 1 [file jcm-11-05798-s001.zip]

Archive with 1 entries (1 files):
- jcm-1907278-supplementary.pdf
